# Supplementary material for: Test study and molecular dynamics simulation of Fe3+ modified TiO2 absorbing automobile exhaust
Source: PLoS One. 2022 Jan 26;17(1):e0263040. doi: 10.1371/journal.pone.0263040 (PMC8791478; doi:10.1371/journal.pone.0263040)
Supplement: S1 File — (XLSX) [file pone.0263040.s001.xlsx]

## Sheet: Fig.8
Time	MSD(CO)	MSD(NO)	MSD(NO2)	MSD(SO2)	MSD(C12H12)
0	0	0	0	0	0
0.5	0.95629	0.64579	0.58966	0.64059	0.24569
1	1.66289	1.15225	1.07272	1.1793	0.3876
1.5	2.31452	1.62182	1.52362	1.65038	0.52071
2	2.94834	2.08104	1.95768	2.08854	0.66712
2.5	3.57743	2.51538	2.3657	2.49241	0.82194
3	4.20911	2.94571	2.77828	2.86059	0.99397
3.5	4.84126	3.36265	3.16981	3.2271	1.17307
4	5.47233	3.7795	3.5704	3.54326	1.36675
4.5	6.10023	4.18657	3.96153	3.83664	1.56938
5	6.72411	4.5891	4.34905	4.16543	1.77143
5.5	7.3388	5.00482	4.74461	4.48539	1.98639
6	7.9454	5.40889	5.13434	4.78531	2.21249
6.5	8.56973	5.77824	5.48666	5.1102	2.44082
7	9.19849	6.14561	5.82298	5.41241	2.68454
7.5	9.83845	6.49689	6.14099	5.74963	2.92256
8	10.4834	6.8388	6.4467	6.02104	3.16723
8.5	11.129	7.16715	6.76217	6.25308	3.42426
9	11.7744	7.49905	7.08754	6.47632	3.69303
9.5	12.4122	7.82436	7.39844	6.72123	3.96816
10	13.0569	8.1613	7.71679	6.95931	4.25269
10.5	13.698	8.51533	8.04925	7.19977	4.54454
11	14.339	8.86426	8.37513	7.39558	4.83987
11.5	14.9924	9.21	8.70765	7.55167	5.14846
12	15.6433	9.56179	9.04693	7.7686	5.47641
12.5	16.3059	9.92582	9.4018	7.95331	5.80738
13	16.966	10.2733	9.73476	8.10402	6.13352
13.5	17.6268	10.6183	10.0636	8.27412	6.46372
14	18.2831	10.9725	10.3975	8.4658	6.80712
14.5	18.9485	11.3298	10.7379	8.63472	7.15248
15	19.6214	11.7125	11.114	8.77828	7.51868
15.5	20.3018	12.0966	11.4928	8.89595	7.87303
16	20.9753	12.4997	11.8914	9.03997	8.23099
16.5	21.6515	12.8986	12.2896	9.19534	8.59925
17	22.3208	13.3005	12.6759	9.35521	8.96438
17.5	22.9938	13.6859	13.0353	9.51609	9.32424
18	23.6653	14.0698	13.4	9.68467	9.69192
18.5	24.3357	14.4557	13.7612	9.81873	10.0636
19	25.0204	14.838	14.113	9.94598	10.4535
19.5	25.6903	15.2101	14.4719	10.1216	10.8379
20	26.3696	15.5934	14.8273	10.3442	11.2104
20.5	27.0484	15.9571	15.1738	10.5177	11.5705
21	27.7139	16.3072	15.503	10.673	11.9395
21.5	28.3852	16.689	15.8759	10.8525	12.304
22	29.0832	17.0609	16.23	11.0459	12.6392
22.5	29.7488	17.4116	16.5531	11.1967	12.9749
23	30.4081	17.7645	16.8729	11.3631	13.2985
23.5	31.0607	18.1225	17.1952	11.5613	13.6237
24	31.7323	18.476	17.501	11.7531	13.9382
24.5	32.3973	18.8255	17.8228	11.9447	14.2314
25	33.0579	19.1945	18.1727	12.1588	14.4923
25.5	33.7174	19.5685	18.5387	12.3401	14.7329
26	34.3822	19.9138	18.8736	12.4966	14.9484
26.5	35.0479	20.2549	19.2034	12.7111	15.1337
27	35.7123	20.6009	19.5373	12.8738	15.2984
27.5	36.385	20.9356	19.8651	13.0487	15.4536
28	37.0823	21.2792	20.2056	13.2071	15.5859
28.5	37.7815	21.5999	20.5151	13.4128	15.7151
29	38.4702	21.9243	20.8154	13.593	15.8561
29.5	39.1631	22.2591	21.1436	13.7656	16.005
30	39.8577	22.5798	21.461	13.8981	16.1564
30.5	40.5476	22.8971	21.7816	14.0358	16.3082
31	41.2467	23.201	22.078	14.1966	16.4578
31.5	41.9269	23.5137	22.3665	14.3864	16.609
32	42.62	23.813	22.6449	14.4999	16.7473
32.5	43.3182	24.0832	22.8966	14.6486	16.8931
33	44.0177	24.3739	23.175	14.7973	17.0545
33.5	44.7165	24.6674	23.457	14.8675	17.2244
34	45.3999	24.9261	23.6894	14.9043	17.3686
34.5	46.0803	25.1536	23.8741	15.0065	17.5206
35	46.7775	25.3604	24.0572	15.1051	17.6721
35.5	47.4847	25.5664	24.2329	15.1677	17.8124
36	48.1876	25.765	24.422	15.1867	17.9533
36.5	48.8911	25.9731	24.6258	15.2434	18.094
37	49.5754	26.1916	24.8337	15.2868	18.2301
37.5	50.2457	26.4183	25.0589	15.3304	18.3936
38	50.9126	26.6654	25.295	15.3679	18.5705
38.5	51.5819	26.9073	25.5089	15.4495	18.7477
39	52.2491	27.1537	25.7501	15.5112	18.9172
39.5	52.9052	27.4149	26.0232	15.5834	19.0932
40	53.5519	27.6433	26.2444	15.7196	19.2711
40.5	54.1833	27.8833	26.4845	15.8379	19.4432
41	54.8334	28.1483	26.7474	16.0151	19.6084
41.5	55.4894	28.428	27.0151	16.2102	19.7881
42	56.1497	28.686	27.2596	16.3654	19.9485
42.5	56.7965	28.921	27.493	16.4663	20.103
43	57.4356	29.2055	27.7724	16.5286	20.2607
43.5	58.0523	29.502	28.0484	16.6042	20.411
44	58.6723	29.7583	28.3047	16.6643	20.5392
44.5	59.2989	30.0333	28.5773	16.7075	20.6774
45	59.9179	30.3021	28.8415	16.7334	20.8352
45.5	60.5208	30.5842	29.1273	16.6923	20.968
46	61.1278	30.8874	29.4448	16.7069	21.1082
46.5	61.7197	31.1619	29.7301	16.7979	21.259
47	62.305	31.4431	30.0155	16.8006	21.4078
47.5	62.8872	31.7222	30.2853	16.8307	21.569
48	63.4718	31.9882	30.5329	16.8566	21.7337
48.5	64.038	32.2614	30.7699	16.9309	21.9156
49	64.6099	32.5588	31.0367	16.9389	22.1151
49.5	65.1863	32.7859	31.2336	16.8905	22.3149
50	65.7532	33.0022	31.4096	16.8599	22.5033
50.5	66.3077	33.1923	31.5615	16.8043	22.6813
51	66.887	33.3583	31.7172	16.804	22.8573
51.5	67.4728	33.5369	31.9123	16.7558	23.0526
52	68.0809	33.7336	32.1267	16.7294	23.2697
52.5	68.6843	33.9396	32.3686	16.6571	23.4902
53	69.2747	34.0833	32.5695	16.5292	23.7134
53.5	69.894	34.1946	32.7195	16.4422	23.9483
54	70.5031	34.3295	32.9197	16.3877	24.1759
54.5	71.1138	34.4866	33.1171	16.3595	24.3977
55	71.6996	34.6732	33.3174	16.4111	24.6355
55.5	72.2613	34.8592	33.5262	16.4394	24.8904
56	72.8145	35.0438	33.728	16.4882	25.132
56.5	73.3471	35.2728	33.9567	16.5696	25.4004
57	73.873	35.4659	34.16	16.5502	25.6671
57.5	74.3928	35.6867	34.3748	16.5897	25.9531
58	74.9434	35.912	34.6045	16.5617	26.2521
58.5	75.4828	36.2107	34.9027	16.5896	26.547
59	76.0433	36.5076	35.239	16.7309	26.8357
59.5	76.6437	36.7828	35.5703	16.9063	27.162
60	77.2348	37.0751	35.9086	17.1537	27.4884
60.5	77.8785	37.3775	36.2728	17.3826	27.7964
61	78.5186	37.6813	36.6414	17.5432	28.1187
61.5	79.1987	37.9828	36.9918	17.6359	28.4522
62	79.8656	38.2989	37.3379	17.7332	28.753
62.5	80.5126	38.6528	37.7017	17.7594	29.0535
63	81.1663	39.0794	38.1495	17.8258	29.3825
63.5	81.8665	39.4716	38.5847	17.9314	29.7225
64	82.5476	39.9206	39.0577	17.9562	30.0503
64.5	83.2487	40.3316	39.481	18.0679	30.3506
65	83.9283	40.7438	39.8888	18.1593	30.6858
65.5	84.5888	41.1608	40.2965	18.3536	31.0198
66	85.262	41.5927	40.739	18.545	31.4014
66.5	85.9126	42.036	41.1882	18.6577	31.7938
67	86.5272	42.4836	41.6698	18.7336	32.1663
67.5	87.1211	42.8844	42.1462	18.7794	32.5686
68	87.7364	43.3233	42.6176	18.832	32.9895
68.5	88.378	43.7172	43.0374	18.9139	33.4096
69	89.0434	44.1063	43.4515	19.0484	33.825
69.5	89.7165	44.51	43.885	19.2159	34.2565
70	90.4147	44.9209	44.2725	19.3525	34.7778
70.5	91.0779	45.3071	44.6647	19.4914	35.2809
71	91.7372	45.7146	45.069	19.5473	35.8012
71.5	92.4052	46.1516	45.4898	19.6211	36.3332
72	93.096	46.6313	45.9844	19.6367	36.8803
72.5	93.8202	47.1241	46.5561	19.5092	37.414
73	94.5707	47.6058	47.1067	19.4706	37.9811
73.5	95.351	48.0779	47.6142	19.3453	38.5498
74	96.0747	48.5361	48.1402	19.2935	39.1668
74.5	96.8327	49.0229	48.7017	19.4851	39.8247
75	97.6135	49.47	49.2657	19.8192	40.4725
75.5	98.3484	49.7895	49.7551	20.089	41.1468
76	99.0632	50.1834	50.3359	20.4353	41.8782
76.5	99.7542	50.5734	50.8825	20.8002	42.5768
77	100.482	51.0109	51.4314	21.1184	43.2915
77.5	101.19	51.5195	52.1222	21.5083	43.9732
78	101.9	52.0947	52.8796	21.7926	44.6507
78.5	102.584	52.6429	53.5795	22.0727	45.2821
79	103.314	53.1732	54.2578	22.4535	45.9254
79.5	104.041	53.6909	54.8848	22.7545	46.5469
80	104.796	54.1581	55.5207	23.0642	47.1032
80.5	105.61	54.6985	56.1905	23.2668	47.659
81	106.399	55.2358	56.8329	23.477	48.2584
81.5	107.227	55.826	57.4623	23.7431	48.7857
82	108.075	56.3518	58.088	23.8366	49.2518
82.5	108.92	56.8652	58.6562	24.0935	49.7191
83	109.77	57.3795	59.2528	24.4101	50.0809
83.5	110.571	57.8766	59.7771	24.5383	50.5817
84	111.338	58.2957	60.2027	24.4614	51.0329
84.5	112.045	58.7257	60.6192	24.4934	51.6165
85	112.717	59.1919	61.0335	24.4149	52.1893
85.5	113.394	59.7227	61.5422	24.5805	52.799
86	114.129	60.3285	62.0491	24.9897	53.3255
86.5	114.961	60.9698	62.5801	25.3632	53.7309
87	115.675	61.6851	63.2494	25.6888	54.1261
87.5	116.249	62.3404	63.9635	26.0654	54.4464
88	116.658	63.0211	64.7497	26.4124	54.7643
88.5	117.038	63.6927	65.5198	26.9101	55.141
89	117.451	64.558	66.5188	27.473	55.4698
89.5	117.844	65.4018	67.5549	27.9212	55.6733
90	118.156	66.2597	68.7864	28.2755	55.8854
90.5	118.599	67.124	70.0354	28.9342	56.0885
91	119.047	68.0907	71.4037	29.7143	56.2616
91.5	119.485	68.9413	72.6764	30.6228	56.4218
92	119.909	69.6728	73.826	31.5174	56.6308
92.5	120.368	70.4952	75.0529	32.465	56.7413
93	120.83	71.4607	76.5095	33.3507	57.186
93.5	121.449	72.6407	78.1632	33.7966	57.9384
94	122.252	73.6727	79.7135	33.6465	58.6459
94.5	123.042	74.5705	81.0128	33.3156	59.4095
95	123.707	75.1745	81.969	32.5631	60.0523
95.5	124.368	75.8544	82.9424	32.4268	60.9322
96	125.244	76.365	83.9599	31.9078	61.7484
96.5	125.922	76.8374	84.7708	31.5251	62.6329
97	126.33	77.047	85.2588	31.6418	63.4995
97.5	126.702	76.7847	85.1144	32.0067	64.0153
98	127.387	76.7804	85.2412	32.102	65.0714
98.5	128.268	77.3303	85.9601	31.4569	65.5949
99	129.751	78.4822	86.5518	31.4349	65.7022
99.5	131.187	81.3231	89.8245	32.3212	66.3363

## Sheet: Fig.9
Time	MSD(CO)	MSD(NO)	MSD(NO2)	MSD(SO2)	MSD(C12H12)
0	0	0	0	0	0
0.5	0.99208	0.64888	0.58915	0.68933	0.24684
1	1.74984	1.14814	1.06328	1.27525	0.4064
1.5	2.44772	1.63695	1.5282	1.81338	0.55295
2	3.13541	2.08537	1.9485	2.29873	0.70252
2.5	3.8199	2.50409	2.33885	2.76375	0.85456
3	4.51196	2.92759	2.73831	3.21516	1.01475
3.5	5.20183	3.36791	3.1579	3.62743	1.18965
4	5.89321	3.79667	3.57238	4.02175	1.35467
4.5	6.59627	4.20086	3.95581	4.39623	1.53925
5	7.3048	4.60573	4.33087	4.72005	1.71697
5.5	8.01144	5.01402	4.71689	5.02983	1.90894
6	8.72271	5.45166	5.13134	5.28721	2.11611
6.5	9.44596	5.8882	5.57576	5.528	2.33163
7	10.165	6.32556	6.01611	5.7879	2.55906
7.5	10.8772	6.75151	6.44582	6.05082	2.79085
8	11.5861	7.19352	6.90034	6.28315	3.03917
8.5	12.2842	7.63905	7.35705	6.51749	3.29434
9	12.9796	8.08483	7.82561	6.72203	3.53664
9.5	13.6819	8.51713	8.28072	6.91985	3.80282
10	14.3761	8.94229	8.73223	7.12765	4.05746
10.5	15.0668	9.34951	9.15061	7.2856	4.30889
11	15.7456	9.77043	9.58852	7.46281	4.56452
11.5	16.4352	10.1769	10.0036	7.64702	4.82957
12	17.1162	10.5914	10.4348	7.8041	5.10028
12.5	17.7917	10.9921	10.8373	7.97008	5.394
13	18.4547	11.3963	11.2474	8.15908	5.67543
13.5	19.1391	11.8088	11.6704	8.34761	5.96634
14	19.8168	12.2256	12.1027	8.50233	6.26067
14.5	20.5007	12.6525	12.5509	8.6637	6.55555
15	21.1815	13.0803	13.0214	8.8281	6.86946
15.5	21.8635	13.489	13.4668	9.01355	7.20375
16	22.5356	13.9211	13.9295	9.20313	7.5351
16.5	23.2071	14.3337	14.363	9.35037	7.86446
17	23.8862	14.7766	14.8236	9.49561	8.19737
17.5	24.5748	15.2014	15.2741	9.61787	8.52658
18	25.2829	15.6424	15.7335	9.7581	8.84442
18.5	25.9797	16.0891	16.1776	9.90434	9.18586
19	26.6795	16.5045	16.5839	10.0438	9.5376
19.5	27.3848	16.9356	17.0034	10.1878	9.88854
20	28.105	17.3603	17.4188	10.3224	10.2275
20.5	28.8226	17.7921	17.8453	10.4792	10.5767
21	29.5615	18.2145	18.243	10.637	10.9153
21.5	30.2941	18.6039	18.6229	10.8162	11.2628
22	31.0076	19.0056	18.9974	10.9795	11.5663
22.5	31.7437	19.3857	19.3534	11.2056	11.8623
23	32.4704	19.7534	19.6878	11.4691	12.1349
23.5	33.1913	20.1327	20.0402	11.6625	12.395
24	33.9084	20.5268	20.4077	11.8603	12.6841
24.5	34.6211	20.9191	20.7909	12.0353	12.9651
25	35.323	21.3429	21.2115	12.2052	13.2381
25.5	36.0185	21.7772	21.6534	12.3295	13.5211
26	36.7215	22.2065	22.09	12.4545	13.8159
26.5	37.4218	22.6648	22.57	12.634	14.1072
27	38.1153	23.1371	23.0574	12.8468	14.4039
27.5	38.8115	23.6515	23.5785	13.038	14.6895
28	39.5205	24.1636	24.1026	13.2044	14.9868
28.5	40.2322	24.7114	24.6724	13.3576	15.2649
29	40.9555	25.2424	25.2353	13.5258	15.5488
29.5	41.6649	25.7912	25.818	13.7228	15.8137
30	42.3633	26.3644	26.414	13.9506	16.0871
30.5	43.0536	26.9004	26.9767	14.0905	16.3735
31	43.744	27.4633	27.5243	14.2311	16.6659
31.5	44.4196	28.0316	28.0892	14.4384	16.9534
32	45.1061	28.5673	28.6017	14.6719	17.2859
32.5	45.7928	29.1114	29.1195	14.8742	17.5936
33	46.4877	29.6572	29.6524	15.0508	17.9371
33.5	47.1734	30.2249	30.2046	15.2409	18.2771
34	47.8707	30.7865	30.7496	15.4521	18.5957
34.5	48.5651	31.3324	31.2945	15.6413	18.9383
35	49.2675	31.8987	31.8546	15.7475	19.2697
35.5	50.0042	32.4314	32.3856	15.9179	19.62
36	50.7336	32.987	32.9459	16.0597	19.955
36.5	51.4314	33.5564	33.4986	16.1884	20.2819
37	52.1343	34.1171	34.0412	16.328	20.6153
37.5	52.8492	34.7	34.5999	16.4843	20.9481
38	53.5586	35.253	35.1252	16.5983	21.2994
38.5	54.2588	35.8123	35.6502	16.678	21.6693
39	54.9659	36.4006	36.2034	16.8053	22.0314
39.5	55.6891	36.9292	36.708	16.9634	22.3992
40	56.4158	37.5182	37.2524	17.1759	22.7827
40.5	57.1401	38.1011	37.7867	17.3973	23.1791
41	57.8757	38.7014	38.3478	17.5575	23.5767
41.5	58.6112	39.3142	38.9179	17.7005	23.9591
42	59.3402	39.9062	39.4654	17.8379	24.3462
42.5	60.0405	40.4853	39.9943	17.954	24.7375
43	60.739	41.0903	40.5362	18.035	25.1135
43.5	61.432	41.7114	41.0899	18.0812	25.5102
44	62.1374	42.3298	41.6247	18.1105	25.9107
44.5	62.8431	42.9708	42.1902	18.1662	26.3128
45	63.5708	43.6447	42.7769	18.1647	26.715
45.5	64.3205	44.3143	43.3703	18.1539	27.1123
46	65.0687	44.9847	43.9598	18.2381	27.5102
46.5	65.8187	45.6024	44.5224	18.4008	27.8987
47	66.5697	46.2064	45.0566	18.5482	28.2933
47.5	67.2918	46.8057	45.5749	18.7138	28.6952
48	68.0159	47.3645	46.0388	18.8367	29.0924
48.5	68.7455	47.8831	46.4843	19.0473	29.4804
49	69.4784	48.4151	46.9354	19.2688	29.861
49.5	70.1779	48.9558	47.3851	19.5517	30.2037
50	70.8522	49.4751	47.7992	19.8272	30.5605
50.5	71.513	49.9988	48.2235	20.056	30.9268
51	72.1818	50.5085	48.6485	20.3177	31.3006
51.5	72.8548	51.0332	49.0872	20.5421	31.6661
52	73.5534	51.5664	49.5605	20.8078	32.0296
52.5	74.2401	52.1405	50.0795	21.0433	32.4059
53	74.9252	52.7179	50.6493	21.3367	32.7697
53.5	75.6009	53.2542	51.1704	21.628	33.1585
54	76.2718	53.8278	51.694	21.8554	33.5105
54.5	76.9389	54.418	52.2065	22.1003	33.8668
55	77.6032	54.98	52.7028	22.3347	34.2358
55.5	78.2588	55.5094	53.1579	22.6058	34.66
56	78.9285	56.0495	53.6493	22.7977	35.0791
56.5	79.5843	56.6077	54.1458	22.8911	35.4995
57	80.2263	57.1797	54.6858	22.9119	35.8957
57.5	80.8924	57.7518	55.241	23.0383	36.3113
58	81.5834	58.2878	55.7267	23.1219	36.7795
58.5	82.2651	58.7578	56.1579	23.2525	37.232
59	82.9529	59.2276	56.5775	23.399	37.6282
59.5	83.6579	59.6699	57.0061	23.5478	38.0571
60	84.3563	60.1396	57.4455	23.6181	38.5061
60.5	85.04	60.63	57.8621	23.6669	38.9326
61	85.7458	61.1007	58.273	23.7075	39.3558
61.5	86.455	61.5497	58.6683	23.6919	39.7755
62	87.129	61.9796	59.0397	23.7132	40.2366
62.5	87.818	62.4414	59.4408	23.706	40.6842
63	88.4607	62.9325	59.9022	23.6873	41.1149
63.5	89.0819	63.4187	60.365	23.691	41.5769
64	89.7081	63.8982	60.8062	23.7263	42.0413
64.5	90.3365	64.3431	61.2009	23.8253	42.4222
65	90.9511	64.8323	61.6292	23.9636	42.8061
65.5	91.6188	65.2762	62.0153	24.1736	43.1581
66	92.2604	65.7635	62.496	24.3795	43.5179
66.5	92.9095	66.3101	63.0153	24.6365	43.8772
67	93.5627	66.8404	63.5258	24.8573	44.2934
67.5	94.1784	67.337	64.0186	25.0899	44.6487
68	94.7688	67.8888	64.5385	25.3305	44.9972
68.5	95.332	68.4759	65.0797	25.6137	45.416
69	95.8952	69.0726	65.6597	25.8035	45.8815
69.5	96.4518	69.6639	66.2396	26.085	46.3115
70	96.9905	70.2254	66.7929	26.3885	46.7675
70.5	97.5124	70.7001	67.2454	26.6875	47.1762
71	98.0383	71.138	67.6751	26.8986	47.5651
71.5	98.5507	71.5332	68.123	27.0679	47.9958
72	99.0994	71.9766	68.5569	27.2196	48.431
72.5	99.6177	72.4065	68.9744	27.5346	48.8857
73	100.175	72.8567	69.4447	27.8435	49.4322
73.5	100.708	73.3143	69.903	28.1595	50.0122
74	101.261	73.8337	70.373	28.3578	50.5845
74.5	101.838	74.3805	70.9235	28.5904	51.1796
75	102.417	74.9061	71.3955	28.843	51.7973
75.5	103.04	75.427	71.849	29.1206	52.4312
76	103.712	75.9637	72.27	29.4155	53.1313
76.5	104.404	76.5683	72.7043	29.7922	53.8191
77	105.128	77.1442	73.0327	30.0643	54.5108
77.5	105.825	77.7596	73.43	30.3646	55.2194
78	106.451	78.2673	73.7289	30.6142	55.9691
78.5	107.101	78.7651	74.0083	30.733	56.6905
79	107.787	79.2398	74.3444	30.7068	57.3455
79.5	108.466	79.7163	74.7131	30.6468	57.9256
80	109.144	80.2293	75.1989	30.3928	58.5125
80.5	109.827	80.6488	75.5816	30.0331	59.0884
81	110.473	81.1601	76.0876	29.7436	59.7001
81.5	111.123	81.6765	76.6065	29.4223	60.3745
82	111.746	82.166	77.106	29.0926	61.0982
82.5	112.337	82.7499	77.6779	28.6718	61.7887
83	112.951	83.2458	78.2283	28.4325	62.6431
83.5	113.525	83.8621	78.8397	28.2088	63.4961
84	114.173	84.4729	79.3769	28.1827	64.3008
84.5	114.725	85.105	79.8204	28.2133	65.1537
85	115.291	85.8591	80.3	28.2281	65.8734
85.5	115.889	86.7511	80.9035	28.3368	66.5839
86	116.478	87.4554	81.3976	28.7321	67.3737
86.5	117.108	88.1306	81.8804	28.9356	68.0495
87	117.797	88.9899	82.4702	29.3571	68.8149
87.5	118.527	89.8912	83.1036	29.6563	69.5695
88	119.236	90.9703	83.8791	29.7966	70.3457
88.5	119.936	92.0082	84.6493	30.0152	71.0583
89	120.754	93.0086	85.3444	30.2774	71.809
89.5	121.496	94.1637	86.2525	30.4478	72.4306
90	122.265	95.4008	87.2748	30.53	73.2691
90.5	122.916	96.8503	88.4158	30.3727	74.0703
91	123.598	98.3826	89.7419	30.4966	75.0109
91.5	124.337	99.6794	90.7944	30.7563	75.8171
92	125.07	100.888	91.6689	30.7374	76.6094
92.5	125.927	101.969	92.5297	30.5788	77.8559
93	126.727	102.708	92.97	30.3561	79.2259
93.5	127.528	103.467	93.3975	30.2349	80.5034
94	128.223	104.303	93.9152	29.9743	81.7997
94.5	129.011	105.268	94.4971	29.7242	83.3752
95	129.816	106.111	94.9437	30.243	85.0131
95.5	130.681	106.97	95.5766	31.0841	85.9867
96	131.696	108.527	97.0127	30.9888	87.4936
96.5	132.637	110.002	98.4373	31.3614	88.9046
97	133.659	111.681	100.256	32.2172	90.1941
97.5	134.635	113.171	101.687	32.8518	91.3247
98	135.843	115.12	103.443	32.5591	92.6453
98.5	137.015	117.106	104.803	32.4716	93.8871
99	137.431	117.531	105.946	34.1777	94.3865
99.5	138.026	118.038	106.105	35.2029	95.6847

## Sheet: Fig.10
r	g(r)(100%Fe改性TiO2)	g（r）(50%改性TiO2)	g(r)(TiO2)
0.05	0	0	0
0.15	0	0	0
0.25	0	0	0
0.35	0	0	0
0.45	0	0	0
0.55	0	0	0
0.65	0	0	0
0.75	0	0	0
0.85	0	0	0
0.95	0	0	0
1.05	0	0	0
1.15	0	0	0
1.25	0	0	0
1.35	0	0	0
1.45	0	0	0
1.55	0	0	0
1.65	0	0	0
1.75	0	0	0
1.85	0	0	0
1.95	0	0	0
2.05	0	0	0
2.15	0	0	0
2.25	0	0	0
2.35	0	0	0
2.45	0	0	0
2.55	0	0	0
2.65	0.00943	0	0
2.75	0.01751	0.00875	0.00875
2.85	0.02445	0.0326	0
2.95	0.06086	0.03804	0.02282
3.05	0.09252	0.14234	0.10676
3.15	0.18683	0.14679	0.10009
3.25	0.20685	0.16924	0.07522
3.35	0.32447	0.24778	0.14159
3.45	0.33931	0.28925	0.15019
3.55	0.25217	0.33623	0.14185
3.65	0.36279	0.26836	0.15903
3.75	0.40019	0.31074	0.12241
3.85	0.35288	0.29481	0.19654
3.95	0.31402	0.38616	0.1952
4.05	0.42787	0.31889	0.22605
4.15	0.43441	0.44594	0.18068
4.25	0.48752	0.35923	0.20161
4.35	0.45487	0.38839	0.23793
4.45	0.51824	0.40456	0.2307
4.55	0.48932	0.39657	0.25585
4.65	0.57261	0.444	0.25415
4.75	0.46365	0.42551	0.28171
4.85	0.48132	0.38281	0.29555
4.95	0.53233	0.39182	0.31886
5.05	0.55819	0.45694	0.29857
5.15	0.57667	0.43188	0.30456
5.25	0.57893	0.42038	0.34592
5.35	0.53898	0.42332	0.40944
5.45	0.49264	0.45697	0.39901
5.55	0.53953	0.4686	0.38477
5.65	0.58283	0.49779	0.35882
5.75	0.60278	0.44658	0.37248
5.85	0.52044	0.47014	0.45853
5.95	0.57416	0.5087	0.4021
6.05	0.57705	0.47213	0.43052
6.15	0.54093	0.50066	0.41138
6.25	0.54579	0.49494	0.42714
6.35	0.6601	0.48112	0.46306
6.45	0.65252	0.51406	0.42653
6.55	0.61886	0.56022	0.4028
6.65	0.67525	0.56745	0.48061
6.75	0.67864	0.59581	0.47229
6.85	0.68578	0.60394	0.46848
6.95	0.73199	0.54968	0.4688
7.05	0.64743	0.57283	0.4929
7.15	0.65535	0.60225	0.5349
7.25	0.66133	0.6248	0.53914
7.35	0.72435	0.62262	0.53928
7.45	0.67879	0.61914	0.55233
7.55	0.73991	0.67486	0.54825
7.65	0.70372	0.64602	0.58493
7.75	0.75072	0.68568	0.61954
7.85	0.77255	0.74783	0.59848
7.95	0.77523	0.66104	0.56362
8.05	0.77551	0.70194	0.5497
8.15	0.74164	0.68781	0.64196
8.25	0.73544	0.66346	0.57104
8.35	0.8072	0.71508	0.65241
8.45	0.76039	0.70197	0.62686
8.55	0.72912	0.66844	0.63039
8.65	0.73802	0.66546	0.65395
8.75	0.73682	0.69531	0.61574
8.85	0.74731	0.76591	0.6298
8.95	0.72905	0.70095	0.6373
9.05	0.73809	0.66372	0.69524
9.15	0.75289	0.69911	0.62952
9.25	0.73128	0.7189	0.6539
9.35	0.76647	0.66877	0.6521
9.45	0.69917	0.71919	0.64208
9.55	0.80222	0.70929	0.66283
9.65	0.75581	0.67974	0.64774
9.75	0.78984	0.73273	0.64497
9.85	0.81142	0.73499	0.66128
9.95	0.75105	0.72965	0.65943
10.05	0.82271	0.69291	0.66866
10.15	0.76995	0.72496	0.65876
10.25	0.82873	0.77138	0.67307
10.35	0.80662	0.76273	0.66816
10.45	0.83127	0.72638	0.71425
10.55	0.84355	0.74242	0.69601
10.65	0.85872	0.76999	0.74605
10.75	0.81761	0.72994	0.71505
10.85	0.81385	0.78742	0.73567
10.95	0.83109	0.7963	0.71015
11.05	0.84377	0.75429	0.68868
11.15	0.84841	0.78396	0.76532
11.25	0.86792	0.78369	0.71149
11.35	0.83419	0.77971	0.72471
11.45	0.84493	0.80655	0.77574
11.55	0.83781	0.79066	0.74252
11.65	0.82934	0.823	0.73812
11.75	0.83399	0.76733	0.74527
11.85	0.86194	0.77801	0.74453
11.95	0.79796	0.81048	0.772
12.05	0.82353	0.79754	0.75422
12.15	0.84861	0.79344	0.77864
12.25	0.86128	0.81319	0.75803
12.35	0.84348	0.80181	0.7584
12.45	0.84793	0.82358	0.79368
12.55	0.88786	0.83279	0.763
12.65	0.89374	0.81636	0.76423
12.75	0.87611	0.8309	0.75881
12.85	0.88859	0.81922	0.79877
12.95	0.90453	0.8386	0.80109
13.05	0.87089	0.87284	0.82035
13.15	0.89561	0.83932	0.80256
13.25	0.9191	0.85423	0.77767
13.35	0.89126	0.83739	0.79207
13.45	0.90258	0.87916	0.80486
13.55	0.86767	0.8619	0.81394
13.65	0.91755	0.8646	0.80916
13.75	0.88674	0.86888	0.80374
13.85	0.91747	0.86708	0.78976
13.95	0.88055	0.84006	0.81386
14.05	0.8637	0.87812	0.8211
14.15	0.87105	0.89684	0.81251
14.25	0.92962	0.85789	0.81582
14.35	0.89227	0.87073	0.85112
14.45	0.88314	0.83811	0.82511
14.55	0.89543	0.86604	0.85415
14.65	0.90948	0.88233	0.82001
14.75	0.91149	0.87375	0.84575
14.85	0.89986	0.85782	0.82809
14.95	0.89852	0.86682	0.82801
15.05	0.90738	0.84862	0.86937
15.15	0.84726	0.83457	0.82966
15.25	0.85384	0.84786	0.82708
15.35	0.84275	0.83572	0.83151
15.45	0.84852	0.84103	0.83687
15.55	0.87762	0.83189	0.84175
15.65	0.81724	0.82427	0.80967
15.75	0.85334	0.83358	0.82638
15.85	0.82916	0.82363	0.82257
15.95	0.86591	0.82374	0.80396
16.05	0.84847	0.82867	0.8076
16.15	0.83672	0.79763	0.82504
16.25	0.84652	0.8237	0.78082
16.35	0.85502	0.8305	0.80052
16.45	0.87132	0.83462	0.79327
16.55	0.87944	0.83714	0.79338
16.65	0.85434	0.81971	0.80251
16.75	0.85431	0.83567	0.81679
16.85	0.86216	0.82462	0.79173
16.95	0.86008	0.82805	0.79302
17.05	0.90378	0.83135	0.81017
17.15	0.87706	0.86716	0.81223
17.25	0.90675	0.85379	0.79861
17.35	0.88005	0.8475	0.8255
17.45	0.87804	0.85543	0.8152
17.55	0.90697	0.86613	0.83818
17.65	0.88546	0.81766	0.82765
17.75	0.88119	0.87887	0.83747
17.85	0.88589	0.86511	0.84661
17.95	0.897	0.86269	0.83741
18.05	0.92936	0.85315	0.82145
18.15	0.89905	0.8677	0.82951
18.25	0.88923	0.86537	0.83674
18.35	0.85321	0.85518	0.83217
18.45	0.88717	0.88367	0.8541
18.55	0.88513	0.86493	0.83049
18.65	0.9008	0.8692	0.8671
18.75	0.90327	0.85468	0.83132
18.85	0.90563	0.86278	0.8542
18.95	0.89702	0.8607	0.84872
19.05	0.89767	0.87157	0.84512
19.15	0.92334	0.87333	0.83704
19.25	0.90305	0.89108	0.8566
19.35	0.89976	0.88101	0.84511
19.45	0.92081	0.88808	0.8564
19.55	0.91505	0.88023	0.84956
19.65	0.92754	0.90164	0.84677
19.75	0.94159	0.90442	0.83363
19.85	0.92356	0.89768	0.86827
19.95	0.93645	0.90368	0.85394
